# Supplementary material for: A comprehensive immune cycle enhancement strategy for alternative splicing-mediated endogenous Tumor neoantigens generation and delivery
Source: Mater Today Bio. 2025 Aug 30;34:102231. doi: 10.1016/j.mtbio.2025.102231 (PMC12448032; doi:10.1016/j.mtbio.2025.102231)
Supplement: Multimedia component 2 [file mmc2.xlsx]

## Sheet: Sheet1
sequence	length	isoform	gene	geneName	AS type	Splicing event location	ΔPSI	p-value（RNA-seq）	binding_nm	binding_rank	Extracellular	Cytoplasmic	ER	Mitochondrial	Nuclear
ILVSNYRQTLNVL	13	prox	ENSMUSG00000078773	Rad54b	AT	chr4:11599801-11601733	0.83	0.356588	5731.2	1.3282				positive	positive
TAMRQLEQSDNDLL	14	prox	ENSMUSG00000020070	Rufy2	AT	chr10:63002180-63004757	0.01	1	6974.43	1.677					positive
RFEVNISEL	9	prox	ENSMUSG00000019432	Ddx39b	AT	chr17:35241752-35243347	0.95	0.00312559	5775.46	1.3393	positive				positive
SAHMHCVWRI	10	dist	ENSMUSG00000022098	Bmp1	AT	chr14:70508077-70508556	0.06	0.374508	4114.4	0.9155	positive
PGEKIILNFTSM	12	dist	ENSMUSG00000022098	Bmp1	AT	chr14:70486172-70490120	0.2	0.0335936	6415.04	1.5208	positive
YQRIAGGSHV	10	prox	ENSMUSG00000041153	Osgin2	AD	chr4:16001921-16005486	0.77	0.177666	7345.42	1.8027	positive
STYLKLRFL	9	prox	ENSMUSG00000005682	Pan2	AD	chr10:128304289-128308165	0.75	0.829798	7135.64	1.7267				positive
VLLGNPQPM	9	spl	ENSMUSG00000014355	Anapc1	AP	chr2:128657174-128658348	0.98	0.183503	344.244	0.0944	positive
LQNVRNIPGI	10	spl	ENSMUSG00000057133	Chd6	AP	chr6:89419718-89567687	0.96	0.0455799	6943.63	1.669	positive
KFLYSAPRNKSHI	13	spl	ENSMUSG00000040651	D14Abb1e	AP	chr14:27477120-27480024	0.98	0.0621469	3454.91	0.7833					positive
MAPSGRSHV	9	spl	ENSMUSG00000034023	Fancd2	AP	chr6:113587356-113588445	1	0.666667	3145.83	0.7187	positive
RMSVGISEL	9	uns	ENSMUSG00000034023	Fancd2	AP	chr6:113536927-113537707	0.96	0.0584402	5303.68	1.2224	positive
AMIIDETPL	9	spl	ENSMUSG00000037343	Taf2	AP	chr15:55063034-55064688	0.99	0.518519	190.477	0.048	positive
AQQESILAL	9	spl	ENSMUSG00000037343	Taf2	AP	chr15:55048641-55049495	0.97	0.0271218	5564.21	1.2867	positive
IAPLFRELNSTFA	13	spl	ENSMUSG00000004356	Utp20	AP	chr10:88762835-88764774	1		3036.54	0.6947	positive
GQLVSSLSV	9	uns	ENSMUSG00000037788	Vopp1	AP	chr6:57754576-57762535	0.99	0.386809	5713	1.3237	positive
SETVLNLAYA	10	spl	ENSMUSG00000029472	Anapc5	AP	chr5:122799374-122800551	0.98	0.42265	3016.4	0.6904	positive
MQLTNHRV	8	spl	ENSMUSG00000029458	Brap	AP	chr5:121665188-121672185	0.74	0.0499253	6670.57	1.5965					positive
AGPPNRGDRPPPPV	14	spl	ENSMUSG00000055531	Cpsf6	AP	chr5:145170465-145173407	1	NA	3228.93	0.7367	positive
GAPPPAPHVNPAFF	14	spl	ENSMUSG00000055531	Cpsf6	AP	chr10:117361260-117362114	0.92	0.173406	2940.51	0.674	positive
YSPEDVAASLEI	12	spl	ENSMUSG00000032777	Gtf3c1	AP	chr7:125654479-125655944	1	0.42265	5888.85	1.3672	positive
SRIVNQPSSL	10	spl	ENSMUSG00000025261	Huwe1	AP	chrX:151871556-151874633	0.86	0.0778354	7369.78	1.8104	positive	positive			positive
AAWKIKGPI	9	spl	ENSMUSG00000019846	Lama4	AP	chr10:39061350-39065704	0.86	0.0911288	4589.06	1.0383	positive
MSPANPSLHSPV	12	spl	ENSMUSG00000064127	Med14	AP	chrX:12703803-12705188	0.97	0.378531	471.655	0.1198	positive
SSMGITPFF	9	spl	ENSMUSG00000022141	Nipbl	AP	chr15:8338972-8343575	0.72	0.399363	4109.73	0.9142	positive			positive
SSIDLSMNSL	10	spl	ENSMUSG00000057000	Nxf3	AP	chrX:136076672-136078296	0.84	0.148317	4774.08	1.0847	positive			positive
GAVFNQVAFPLQ	12	spl	ENSMUSG00000033732	Sf3b3	AP	chr8:110826146-110831584	0.98	0.133583	6052.61	1.4088	positive
IGLQNGVLLRTV	12	spl	ENSMUSG00000033732	Sf3b3	AP	chr8:110824220-110825602	0.97	0.0741799	1712.72	0.402	positive
HHLCYWELM	9	spl	ENSMUSG00000038172	Ttc39b	AP	chr4:83245038-83246373	0.99	0.101192	5460.55	1.2615	positive			positive	positive
TQIDNVAI	8	up	ENSMUSG00000021952	Xpo4	ME	chr14:57585884-57586680	0.98	0.101192	4320.81	0.9695	positive
KNQENVSHL	9	down	ENSMUSG00000026743	Mllt10	ME	chr2:18162786-18170354	0.99	1	2658.16	0.6091					positive
RASRAGSLEARETM	14	spl	ENSMUSG00000038241	Cep250	RI	chr2:155986061-155987095	0.95	0.0653921	7570.37	1.873	positive
FSVANMRNS	9	uns	ENSMUSG00000028741	Mrto4	RI	chr4:139349652-139349677	0.99	1	2695.32	1.196	positive
KALSHSSEGL	10	spl	ENSMUSG00000030929	Eri2	RI	chr7:119786727-119787504	0.99	0.42265	7292.44	1.784	positive
FLFSQNPTNHLLF	13	spl	ENSMUSG00000001750	Tcirg1	RI	chr19:3901935-3902444	0.81	0.521504	7439.48	1.8323		positive		positive	positive
VFELLGLSTYDFI	13	inc	ENSMUSG00000020385	Clk4	ES	chr11:51275478-51275870	0.95	0.538386	6941	1.6684	positive		positive	positive
GQKVQDCNFYQI	12	inc	ENSMUSG00000036712	Cyld	ES	chr8:88696999-88707189	0.96	0.00266492	5184.37	1.192	positive
KGLQWDNVLRL	11	exc	ENSMUSG00000027207	Galk2	ES	chr2:125866285-125878378	0.03	0.0377496	6074.78	1.4158	positive
LLAVLNFTALLI	12	exc	ENSMUSG00000025261	Huwe1	ES	chrX:151857813-151860267	0.38	0.587358	3532.56	0.7986	positive			positive
LLLAVLNFTALL	12	exc	ENSMUSG00000025261	Huwe1	ES	chrX:151835192-151840156	0.22	0.47562	5466.58	1.263	positive			positive
KQLAAFLEGFYEI	13	exc	ENSMUSG00000025261	Huwe1	ES	chrX:151803702-151806372	NA	NA	7051.29	1.6968	positive
PQLLNMYIHM	10	inc	ENSMUSG00000038861	Pi4kb	ES	chr3:94974985-94993066	0.94	0.155513	6472.77	1.5382	positive
QSQLSLLDYF	10	inc	ENSMUSG00000038861	Pi4kb	ES	chr3:95004272-95005859	0.98	0.834672	7822.25	1.9517	positive
SSYRKIYEEPI	11	exc	ENSMUSG00000078773	Rad54b	ES	chr4:11569832-11593721	0.25	0.0149042	2527.87	0.5801	positive
DSLLDAHFV	9	exc	ENSMUSG00000024824	Rad9	ES	chr19:4200957-4201429	0.03	0.133583	7947.4	1.9905	positive
SSTAMLAFL	9	exc	ENSMUSG00000045576	St7l	ES	chr3:104874842-104882893	0.12	0.486066	874.258	0.2127	positive			positive
MQSSGFDAL	9	exc	ENSMUSG00000030126	Tmcc1	ES	chr6:116043705-116133867	0.02	0.492572	5264.35	1.2124	positive
